# Supplementary material for: EIF3E::RSPO2 Fusion in Metastatic Pancreatic Ductal Adenocarcinoma: A Clinical Case Report Suggesting a Putative KRAS-Independent Molecular Profile
Source: Int J Mol Sci. 2026 Jun 24;27(13):5679. doi: 10.3390/ijms27135679 (PMC13362383; doi:10.3390/ijms27135679)
Supplement: Supplementary file 1 [file ijms-27-05679-s001.zip]

Archive with 1 entries (1 files):
- ijms-4364523-supplementary.pdf
